# Supplementary material for: Structure and mechanism of the K+/H+ exchanger KefC
Source: Nat Commun. 2024 Jun 4;15:4751. doi: 10.1038/s41467-024-49082-7 (PMC11150392; doi:10.1038/s41467-024-49082-7)
Supplement: Supplementary file 7 — Source Data [file 41467_2024_49082_MOESM7_ESM.xlsx]

## Sheet: Fig 2e
	KCl (mM)	Peak Currents (pA)
		Sensor 1				Sensor 2				Sensor 3				Sensor 4			Sensor 5
	1	140	97	95	141	149	109	86		92	87	113		76	77	67	110	60	131
	5	253	279	206	276	212	164	188	212	221	234	214	237	224	232	198	159	190	229
	10	366	336	349	297	245	275	229	243	380	401	416	387	305	300	294	234	204	256
	25	536	419	463	523	420	443	380	383	595	423	536	578	474	491	484	337	387	378
	50	587	579	511	548	425	436	359	536	635	684	662	721	598	501	496	507	431	415

## Sheet: Fig 4b
	Normalized relative fluoroscent unit (r.f.u) with respect to their non heated sample
		60ºC
KefCWT*		16	16	15
KefC_K81A		9.9	9.1	12.3
KefC_N135A		88.2	90	91.8
KefC_R146A		99.9	77.7	80.2
KefC_H259A		6.6	8.6	7.3
KefC_R401A		75.2	76.6	67.7
KefC_E465A		6.5	7.2	7.1
KefC_R543A		1.5	3.6	3.7

## Sheet: Supplementary Fig 5b
		r.f.u				Normalized r.f.u
	KefCWT*_No heat (4ºC)	1524309	1435672			104.5	95.4
	KefCWT*_DDM	451581	556149			-5.3	5.3
	KefCWT*_DOPC	802540	904522			30.5	41
	KefCWT*_DOPE	836838	841105			34.1	34.5
	KefCWT*_DOPG	1260899	1020786			77.5	52.9

## Sheet: Supplementary Fig 8e 
Time (sec)	5_sensor1	7.5_sensor1	25_sensor1	5_sensor2	7.5_sensor2	25_sensor2	5_sensor3	7.5_sensor3	25_sensor3
1106	1	1	1	1	1	1	1	1	1
1107	0,954935549559097	0,984220815265773	0,984967762454374	0,988408862822086	0,988472555011105	0,9764597109033	0,955089852442931	0,991957041175449	0,997115787445536
1108	0,954935549559097	0,974358844158347	0,995705099065975	0,974710318338495	0,969740584138643	0,983702883338976	0,986527033282437	0,951742594258479	0,995096723537893
1109	0,935622237717637	0,958579814235842	0,994989254151458	0,92729189228795	0,966858739856018	0,945676164093924	0,964071853754506	0,977211716616953	0,986010998776837
1,11	0,899141612431544	0,905325356029805	0,981388655868943	0,919915693782856	0,982708900375053	0,916703730182212	0,952095981255003	0,990616605905655	0,974761998291864
1111	0,862660818712958	0,899408297214726	0,957766616455267	0,95468913012889	0,948126768983556	0,90402798654653	0,925149730571686	0,986595110711298	0,970724101394786
1112	0,834763850149181	0,879684354999874	0,95776666702119	0,932560609050487	0,943804087382613	0,905839014167196	0,950598922286742	0,93565686599435	0,958177204750926
1113	0,804720883188579	0,824457595459384	0,965640691395954	0,916754508387461	0,907781016885205	0,87686615387049	0,919161741447235	0,931635402364156	0,943467035779007
1114	0,768240257902486	0,796844138283279	0,937007838712505	0,902002111377272	0,925072014722558	0,847893421489283	0,92215575363436	0,919571043037735	0,928468446570398
1115	0,742489287735536	0,767258379772721	0,928417986278532	0,895679690961896	0,871757912458598	0,800812971211381	0,910179740135661	0,907506683711314	0,916498505859021
1116	0,723175975894076	0,749506893704042	0,92340724042999	0,876712355278888	0,870316939423489	0,804434429513721	0,880239618264415	0,896782885911336	0,896884948361748
1117	0,697424837294632	0,727810650154737	0,903364307601745	0,864067440011257	0,883285255659899	0,797191427632042	0,890718678544251	0,888740021779272	0,883761207848653
1118	0,658798213611714	0,682445706909953	0,880458062536663	0,874604873536332	0,865994257822546	0,744678278238636	0,842814307301263	0,865951738396225	0,86256144601905
1119	0,673819697092015	0,666666676987448	0,889047914970637	0,836670202170316	0,832852997678564	0,65957110871568	0,83682642392621	0,855227909032085	0,847274321114649
1,12	0,637339071805921	0,672583735802527	0,855404383859877	0,84826133934823	0,785302583979854	0,681300412830214	0,826347363646375	0,819034862616985	0,825353279473042
1121	0,635193073409096	0,642997977291969	0,849677911083971	0,831401559844658	0,782420773626427	0,655949394582344	0,827844316865238	0,824396887773622	0,807614686130387
1122	0,609441934809652	0,607495005154611	0,824624181841262	0,795574345408906	0,755043303835289	0,603436373104436	0,794910077057471	0,806970534854726	0,789443345275665
1123	0,577253137884717	0,599605490193359	0,806728682624721	0,805058000844263	0,763688667037174	0,578085397495065	0,769461132091008	0,774798857377334	0,775165923815812
1124	0,577253137884717	0,58185400412468	0,783822420704332	0,798735505992007	0,719020199408682	0,523761646865987	0,755988059624048	0,757372599150924	0,75266803830497
1125	0,557939826043258	0,577909246644053	0,773800996428478	0,770284564498228	0,734870359927717	0,538247821183344	0,718562889660092	0,718498713760396	0,733054592870944
1126	0,557939826043258	0,540433818360522	0,751610528856683	0,774499527983341	0,691642627829949	0,502031959004959	0,727544996721064	0,739946340924514	0,710124075307141
1127	0,521459200757165	0,512820515996138	0,745883988659547	0,783983183418699	0,670028710887269	0,418735518633173	0,703592758224871	0,710455849628332	0,691664314215729
1128	0,508583715673689	0,502958544888711	0,709377195877873	0,731296115042495	0,672910758745081	0,444086664796542	0,649700644606026	0,675603333175512	0,679694261441105
1129	0,484978575471072	0,489151816300659	0,685755156464197	0,71443631072663	0,672910656957487	0,393384500385303	0,657185692698737	0,652815144484952	0,661523036045487
1,13	0,465665263629612	0,491124272446833	0,688618418135111	0,695468975043622	0,65706053036765	0,360790053870759	0,597305448956246	0,64343165569812	0,640755678746495
1131	0,465665263629612	0,487179514966206	0,662133117050521	0,710221297616931	0,585014355443634	0,35535778114025	0,607784403486684	0,65013408456039	0,624026445866933
1132	0,450643780149311	0,465483271416901	0,631352847610675	0,692307640774468	0,600864617750263	0,331817492043549	0,541916276369141	0,638069756798131	0,605134168181663
1133	0,429184469911026	0,461538359124553	0,62705794667665	0,699683913716442	0,567723357606281	0,299223173444504	0,558383325773426	0,603217240345312	0,587251250959486
1134	0,405579329708408	0,437869814240796	0,611309931637738	0,679662874380595	0,536023070497409	0,31008788945952	0,547904265493591	0,619302842352793	0,57268529380384
1135	0,377682361144631	0,429980299279543	0,581961301461003	0,65964168617099	0,547550515486304	0,268439583996628	0,516466978904687	0,624664962201916	0,552206584263889
1136	0,386266017866948	0,437869814240796	0,558339262047327	0,611169630904485	0,537464043532518	0,255764053553444	0,519460991091812	0,592493316288686	0,53590998343729
1137	0,377682361144631	0,426035541798917	0,55977088445513	0,615384644014184	0,531700388896466	0,234034578884912	0,507484977593113	0,57908852169247	0,522353726330336
1138	0,375536531180299	0,418145872025943	0,536148845041454	0,608008371072211	0,530259415861357	0,264818125694288	0,471556972346815	0,568364723892492	0,510383561492464
1139	0,347639394184029	0,382643054700307	0,511095115798745	0,617492125756741	0,494236345363948	0,230412992667073	0,479041914690128	0,576407588024557	0,492068012217325
1,14	0,31759659565592	0,380670598554133	0,505368643022839	0,57112745298362	0,474063401456377	0,234034578884912	0,459580853098718	0,556300269873585	0,478511755110372
1141	0,306866940536778	0,374753384927333	0,483893969799638	0,526870361202228	0,452449552372092	0,224980634659565	0,426646719040348	0,546916970471726	0,461638310414537
1142	0,296137285417635	0,339250412789975	0,486757349457705	0,541622758212416	0,474063503243971	0,228602220877404	0,413173681823187	0,58176939223206	0,448370361481025
1143	0,287553628695318	0,349112383897401	0,471725061346156	0,540568980122698	0,432276744181312	0,183332371835173	0,393712620231777	0,556300364566072	0,436688844402194
1144	0,278969971973001	0,339250412789975	0,446671382669369	0,537407794727303	0,407780982956007	0,219548234013558	0,390718608044653	0,522788157126399	0,421113299261103
1145	0,255364831770384	0,313609411760043	0,44166068738675	0,521601619627397	0,416426515803881	0,232223807095242	0,365269416329596	0,534852611145306	0,405682190062779
1146	0,257510661734716	0,319526625386844	0,433070834952777	0,513171742281758	0,430835669358609	0,181521600045504	0,366766475297857	0,554959834603791	0,399625001735707
1147	0,255364831770384	0,305719896798791	0,418038597407151	0,51211796419204	0,400576355284846	0,208683475360043	0,368263428516721	0,532171677477392	0,384049568657863
1148	0,218884038051797	0,293885624356912	0,409448795539101	0,443624869589689	0,389048944225149	0,224980634659565	0,344311436769122	0,542895380584884	0,375973428486395
1149	0,21030038132948	0,264299865846354	0,39012165705945	0,467860847598355	0,363112345681526	0,206872703570373	0,336826353426612	0,54691687577924	0,360542207224824
1,15	0,238197349893257	0,274161682142059	0,395848247822509	0,466807143945516	0,393371761542883	0,206872703570373	0,309880243742491	0,521447753420766	0,349870128713775
1151	0,21030038132948	0,266272167180807	0,371510363494316	0,452054672498449	0,341498564455637	0,224980634659565	0,290419287900478	0,502680965232076	0,339775019718632
1152	0,195278948378927	0,248520681112128	0,366499668211697	0,452054746935328	0,332853031607762	0,221359048441727	0,32784424636564	0,510723924056626	0,330400939242149
1153	0,175965653380717	0,234713952524075	0,358625610126318	0,43730234992514	0,350144097303511	0,246710066689598	0,30239519564978	0,532171551220744	0,321459494214485
1154	0,178111567561296	0,240631166150875	0,346456684817529	0,432033707599482	0,348703192126797	0,235845393313081	0,323353421958848	0,544235910547165	0,310499015841882
1155	0,178111567561296	0,258382652219554	0,34574078933709	0,421496348511286	0,338616720173012	0,201440302924366	0,290419182151081	0,506702334169784	0,303288166943187
1156	0,167381962971902	0,240631166150875	0,339298471646667	0,426764990836944	0,342939503561548	0,21592664779572	0,284431052027435	0,505361898899989	0,296654178893007
1157	0,135193115517219	0,226824437562823	0,331424447271904	0,419388866768729	0,309798277346764	0,250331738184435	0,278443062902984	0,49329757113773	0,283818875595882
1158	0,156652341539258	0,216962512898913	0,318539693903906	0,438356128014858	0,327089343042513	0,210494289788212	0,281437180839506	0,524128687088679	0,281078759398588
1159	0,148068651130442	0,21893492260157	0,310665686384449	0,449947364441944	0,319884749300549	0,232223807095242	0,241017892939028	0,485254707005666	0,277329109549543
1,16	0,122317579903996	0,201183421051719	0,309234047121339	0,399367752996004	0,306916433064139	0,234034578884912	0,269461167340807	0,494638101100011	0,270118270838416
1161	0,143776805926035	0,214990134158599	0,291338547904798	0,397260271253447	0,305475527887426	0,239466979530919	0,303892254618041	0,47587131291132	0,264926458680516
1162	0,141630891745455	0,209072966975316	0,314960587318474	0,40147523473856	0,324207498759888	0,221359048441727	0,263473178216357	0,491957135867936	0,259446216098359
1163	0,126609425108404	0,209072966975316	0,294201809575713	0,390937850838071	0,299711839322176	0,183332371835173	0,267964108372546	0,481233306503796	0,254254417523883
1164	0,115879820519009	0,193293875128122	0,274158876747468	0,388830294658635	0,28962536736839	0,179710785617335	0,251496953218864	0,495978536369806	0,247764665060968
1165	0,103004284905786	0,177514783280928	0,274874721661985	0,394099036233466	0,279538929343802	0,19057554427085	0,221556831347618	0,45308312422076	0,241274888827061
1166	0,115879820519009	0,183431950464212	0,259842551537589	0,396206493163729	0,306916433064139	0,234034578884912	0,247005987812875	0,457104556286792	0,237669464377713
1167	0,0987124397013779	0,193293875128122	0,269148130898926	0,419388866768729	0,298270900216265	0,165224440745981	0,22455094928414	0,45308312422076	0,233775606108253
1168	0,11373388949518	0,195266269349607	0,263421540135867	0,379346713660157	0,318443810194638	0,170656841391988	0,270958014810274	0,451742625822641	0,228006939893549
1169	0,0879828182687339	0,16370808565522	0,251252631682386	0,368809255322789	0,273775240778553	0,159792082738473	0,215568947972566	0,418230576203778	0,225411035512527
1,17	0,105150199086365	0,171597631578817	0,24552609148525	0,388830294658635	0,272334301672642	0,170656841391988	0,209580923598316	0,441018733330177	0,218055961214136
1171	0,0987124397013779	0,17357001031913	0,229778025880415	0,389883998311474	0,283861678803141	0,14349492343895	0,227544926221465	0,423592443539605	0,213873682707985
1172	0,130901270312811	0,161735691433735	0,234072977380363	0,398313974906286	0,296829995039551	0,107279061260565	0,176646824789745	0,396782822783012	0,208537658733812
1173	0,0901287492925625	0,169625237357332	0,191839627546245	0,398314049343165	0,286743523085766	0,118143819914081	0,166167658760513	0,398123384309455	0,200173077950519
1174	0,0987124397013779	0,16370808565522	0,224767313742488	0,399367678559124	0,318443810194638	0,105468289470896	0,167664647229175	0,407506746839638	0,197288739749384
1175	0,0793991278599185	0,165680464395533	0,211166749170588	0,40147523473856	0,283861678803141	0,112711461906573	0,149700644606026	0,394101889115099	0,193539093296196
1176	0,0858369040881547	0,128205128999034	0,231925510058042	0,37829286113356	0,275216145955266	0,0982251170352189	0,167664717728774	0,349865947003772	0,190510543278787
1177	0,081545058883747	0,136094674922631	0,219040773545352	0,40147530917544	0,279538929343802	0,0529552679929884	0,151197633074689	0,378016097722646	0,185607154753433
1178	0,0600858328617083	0,147928993808027	0,214745838900712	0,365648020302808	0,28962536736839	0,0620092548568342	0,161676552355328	0,344504016539621	0,179117402290518
1179	0,0751072826555107	0,102564097006759	0,201145274328812	0,386722912165251	0,293948150756926	0,022171806460611	0,175149730571685	0,325737259915092	0,172771848060452
1,18	0,0686695232705238	0,108481264190042	0,201861136098636	0,361433056817695	0,280979834520516	0,0131178195967652	0,137724560607729	0,352546912235847	0,16916644398624
1181	0,0772532136793393	0,14003944788443	0,206155969611431	0,371970440718184	0,269452457390017	0,0131178195967652	0,130239477265219	0,332439688777362	0,163541979400242
1182	0,0751072826555107	0,122287961815751	0,188260537816122	0,383561652332977	0,278097990237891	0,00949623337892668	0,0943114015193227	0,340482584473589	0,157917514814243
1183	0,064377678066116	0,132149901960833	0,188260520960814	0,341411943044969	0,236311265104431	0,00406387537141865	0,125748582358829	0,335120654009438	0,15387944472851
1184	0,0600858328617083	0,14003944788443	0,183965603171481	0,356164340055157	0,273775240778553	-0,0212872281534507	0,0913173893321982	0,323056294683017	0,148399202146352
1185	0,0858369040881547	0,130177507739348	0,19112376577642	0,342465795571566	0,278097990237891	-0,026719628799458	0,0823353175210254	0,332439688777362	0,147966546322398
1186	0,0622317470422875	0,0828402321977667	0,181102358355875	0,354056957561773	0,270893396495928	-0,0448275598886504	0,0733532809596518	0,328418225147168	0,145947506185747
1187	0,0407725260732236	0,0946745510831619	0,187544692901605	0,350895697729499	0,243515858846394	-0,0158548701459426	0,0419161706197436	0,34584451493774	0,140611495794998
1188	0,0515021424528928	0,130177507739348	0,171796694718	0,2950474439579	0,244956797952305	-0,0049901114924272	0,0464071712755309	0,329758723545287	0,135563895453371
1189	0,0236051452555927	0,120315583075438	0,176807390000619	0,32665962047166	0,255043235976893	-0,0212872281534507	0,0673652565854027	0,332439688777362	0,136284971514015
1,19	0,0515021424528928	0,0986193240449603	0,171796694718	0,315068483293746	0,278097990237891	-0,0520707323243273	0,0508982071811173	0,308311001688683	0,137871369410135
1191	0,053648056633472	0,0907297781213635	0,171080849803483	0,292939887778464	0,231988481715895	-0,0249088143712891	0,0419161706197436	0,332439688777362	0,128641487166502
1192	0,0493562114290643	0,120315583075438	0,156048645968473	0,320337200056284	0,236311265104431	-0,00680088328209677	0,0179640731227473	0,347184981771696	0,126622460613275
1193	0,0300429130622043	0,120315583075438	0,145311326212179	0,295047369521021	0,226224793150645	-0,0049901114924272	0,05239519564978	0,31501339898679	0,125324496537268
1194	0,0515021424528928	0,0887573993810503	0,157480285231583	0,306638506698934	0,22910663743327	-0,00680088328209677	0,0359281462454945	0,308311001688683	0,12618980478932
1195	0,0386266034710198	0,0670611449949246	0,16249099736951	0,293993665868182	0,249279547411643	-0,0122332839281041	0,0179640731227473	0,328418225147168	0,121430624684383
1196	0,0622317470422875	0,0907297781213635	0,141016425278154	0,281348651351378	0,201729133712933	-0,00680088328209677	0,00149698846866271	0,332439688777362	0,118402088250398
1197	0,0407725260732236	0,0650887585140254	0,135289868225711	0,284509911183652	0,237752170281144	0,0203609920324421	0,0134730372171609	0,313672932152834	0,116094614293634
1198	0,019313300051185	0,114398415892154	0,13600569628492	0,283456207530814	0,233429420821806	0,0384689231216345	0,00149698846866271	0,304289538058488	0,111768103596075
1199	0,0472102972484851	0,112426037151841	0,140300614074253	0,278187565205156	0,208933727454896	0,0547660824211573	-0,0374251699639564	0,319034862616985	0,112633411848127
1,2	0,0557939876573006	0,102564097006759	0,148174638449016	0,288724949105645	0,216138355126057	0,0402797375498034	0,00748501284291181	0,323056294683017	0,109460639826878
1201	0,0386266034710198	0,114398415892154	0,135289868225711	0,275026330185174	0,210374666560808	0,0420905093394729	-0,00898203656137363	0,309651468522639	0,108018467330454
1202	0,0407725260732236	0,112426037151841	0,131710778495587	0,2718650703529	0,255043235976893	0,0475229099854803	-0,0164670846540846	0,306970503290564	0,106432069434334
1203	0,0321888356644082	0,106508869968557	0,137437335548031	0,260274007611866	0,194524506041772	0,0620092548568342	-0,00598802437424908	0,310991966920758	0,104413053068675
1204	0,0493562114290643	0,0907297781213635	0,137437335548031	0,283456207530814	0,207492822278183	0,101846703253057	-0,00149702371846185	0,308311001688683	0,105134129129319
1205	0,0300429130622043	0,051282053147731	0,123120942916922	0,246575314254516	0,198847289430308	0,0692524272925112	-0,0239520974969964	0,313672932152834	0,0995096611474646
1206	0,0321888356644082	0,071005917956723	0,113815279279047	0,268703909769798	0,234870325998519	0,0601984404286653	-0,0239520974969964	0,298927607594337	0,0983559326587223
1207	0,0128755322445733	0,0946745510831619	0,131710778495587	0,281348750600551	0,203170038889647	0,0783063715178576	0,0284430981527836	0,306970503290564	0,0967695449501698
1208	0,0407725260732236	0,100591718266446	0,124552582180033	0,25395151275961	0,203170038889647	0,0764955997281881	0,0374251347141572	0,289544245064154	0,0963368925220714
1209	0,0493562114290643	0,0828402321977667	0,125268393383934	0,26765013168008	0,200288194607022	0,090981944599542	-0,0164670846540846	0,296246642362262	0,0946062963931021
1,21	0,0472102972484851	0,0788954592359682	0,115962746601367	0,280295046947712	0,219020199408682	0,083738772163865	-0,00898203656137363	0,278820384135852	0,0937409847451935
1211	0,0472102972484851	0,0848126264192519	0,112383640015936	0,284509985620532	0,219020199408682	0,0710631990821807	-0,0194610968412091	0,288203746666035	0,0886933979869902
1212	0,0364806808688159	0,0907297781213635	0,128847499969365	0,272918848442618	0,185878973193898	0,0638200266465038	0,00598802437424911	0,278820384135852	0,0897029180553157
1213	0,0321888356644082	0,0986193240449603	0,110952000752825	0,278187565205156	0,213256510843432	0,100035888824889	-0,0119760487484982	0,288203746666035	0,0886934081745582
1214	0,0214592226533888	0,0749506909185215	0,101646353970258	0,288725023542524	0,204610977995558	0,116333048124411	-0,0239520974969964	0,28552278143396	0,0820594337078024
1215	0,0321888356644082	0,102564097006759	0,10450963249648	0,278187565205156	0,208933727454896	0,0710631990821807	-0,0149700609356227	0,286863279832079	0,0822036319406512
1216	0,0364806808688159	0,0907297781213635	0,100930525911049	0,282402528690268	0,211815571737521	0,0710631990821807	-0,00598802437424908	0,243967836118871	0,0819152117039616
1217	0,0579399018378798	0,0749506909185215	0,106657082963493	0,28556376371025	0,206051883172271	0,0819279577356961	-0,0209580853098718	0,266756024809431	0,0785982176788718
1218	0,0386266034710198	0,0828402321977667	0,108088722226604	0,292939962215344	0,219020199408682	0,0402797375498034	-0,03293413405837	0,257372662279248	0,0785982176788718
1219	0,0257510678577966	0,0887573993810503	0,105225443700382	0,264488871847806	0,190201756582434	0,0674416128643422	-0,0149700609356227	0,252010731815097	0,0764349691218041
1,22	0,0493562114290643	0,0927021723428487	0,0930565183915931	0,27608000902572	0,211815571737521	0,0493336817751499	-0,03293413405837	0,253351198649054	0,0761465353016905
1221	0,0257510678577966	0,0650887585140254	0,0994988866479383	0,292939887778464	0,204610977995558	0,0239825782502806	-0,00898203656137363	0,250670233416978	0,0729737632804414
1222	0,0493562114290643	0,0788954592359682	0,101646353970258	0,338250782461867	0,237752170281144	0,0167394058146036	-0,0284431334025827	0,206434322869814	0,0683588187627686
1223	0,034334758266612	0,061143985552227	0,0916248791284822	0,29926238263072	0,207492822278183	0,022171806460611	-0,0224551090283336	0,23860590565472	0,0726853328561839
1224	0,053648056633472	0,0848126264192519	0,0887616006022604	0,282402528690268	0,198847289430308	0,0113070478070956	-0,0179640731227473	0,234584442024525	0,0713873789677449
1225	0,0278969902915679	0,0966469453046472	0,0722977406488313	0,291886109688746	0,204610977995558	-0,00680088328209677	-0,0389221584326191	0,227882044726418	0,0666282124462312
1226	0,019313300051185	0,0986193240449603	0,0794559369643857	0,303477346115833	0,216138355126057	0,00406387537141865	-0,0479041949939927	0,205093824471695	0,0618690561122856
1227	0,0407725260732236	0,0769230773994207	0,0901932398653713	0,298208604541002	0,219020199408682	-0,0230980425816196	-0,0523952308995791	0,226541546328299	0,0644649706808755
1228	0,053648056633472	0,0986193240449603	0,0959197969178149	0,316122186946585	0,195965445147684	-0,0049901114924272	-0,0164670846540846	0,241286870886795	0,0599942379794755
1229	0,0407725260732236	0,0788954592359682	0,0722977406488313	0,324552064292224	0,194524506041772	-0,0176656419356122	-0,0419161706197436	0,202412859239619	0,0595615821555211
1,23	0,0128755322445733	0,0907297781213635	0,0715819294449296	0,330874583956773	0,206051883172271	-0,0611246765496739	-0,0179640731227473	0,203753357637738	0,0585520722747637
1231	0	0,0867850051595651	0,0751610191750531	0,301369864373276	0,194524506041772	-0,026719628799458	-0,0284431334025827	0,209115288101889	0,0597058041593619
1232	0,0386266034710198	0,0769230773994207	0,0830350435498168	0,300316160720438	0,193083600865059	-0,039395159242643	-0,0673652918352018	0,210455754935846	0,0556677238860602
1233	0,0515021424528928	0,0887573993810503	0,0866141332799402	0,298208604541002	0,201729133712933	-0,0629354909778428	-0,0928143778008609	0,18498660101321	0,0530718296926061
1234	0,0515021424528928	0,102564097006759	0,0780242977012748	0,328767027777337	0,198847289430308	-0,0719894352031893	-0,0553892430867036	0,209115288101889	0,0539371277570908

## Sheet: Supplementary Fig 8f
	KefCWT*										KefC_D156N										KefC_Q155D										KefC_T127V
KCl (mM)	Sensor 1 invidual			Sensor 2			Sensor 3				Sensor 1			Sensor 2			Sensor 3				Sensor 1			Sensor 2			Sensor 3				Sensor 1			Sensor 2			Sensor 3
1	89	79	75	101	87	65	106	98.8	99		99	80	109	68	183	50	155	164	109		40	93	190	68	134	131	45	93	67		127	114	96	66	74	78	63	85	84
5	190	188	192	190	180	174	184	161	184		119	148	132	113	98	71	99	134	140		150	44	101	38	136	78	97	97	103		77	72	89	132	103	98	100	96	145
10	311	362	312	372	373	359	258	196	255		124	135	144	146	121	139	141	147	106		100	68	103	178	129	191	211	306	141		105	65	52	159	127	102	95	79	76
25	404	427	434	429	403	480	387	255	337		147	124	153	124	150	146	116	165	141		254	266	172	155	172	102	142	123	54		130	87	89	104	130	126	128	127	135
50	509	497	458	466	480	470	486	489	466		133	160	140	146	134	141	118	142	169		372	340	115	80	54	78	170	38	49		64	67	72	149	169	153	130	98	105
	KefCWT*				D156N				Q155D				T127V
KCL(mM)	S1 average	S2 average	S3 average		S1 average	S2 average	S3 average		S1 average	S2 average	S3 average		S1 average	S2 average	S3 average
1	81	84	101		96	100	142		107	111	68		112	73	77
5	190	181	176		133	94	124		98	84	99		79	111	114
10	328	368	236		134	135	131		90	166	219		74	129	83
25	422	437	326		141	140	141		231	143	106		102	120	130
50	488	472	480		144	140	143		276	71	85		68	157	111

## Sheet: Supplementary Fig 8g
	KefCWT*										D156N										T127V
NaCl(mM)	Sensor 1			Sensor 2			Sensor 3				Sensor 1			Sensor 2			Sensor 3				Sensor 1			Sensor 2			Sensor 3
5	372	107	209	289	158	293	178	290	289		233	258	254	262	252	86	292	174	231		135.553	148.572	91.9	254.867	63.096	87.555	87.689	139.404	97.356
10	133	134	106	304	295	221	185	80	159		95	102	78	216	145	144	274	308	317		314	226.006	289	214.353	256.461	244.694	108.509	112.664	124.861
25	282	292	399	499	451	498	163	215	186		238	215	226	266	301	248	154	252	191		544.209	560.664	533.744	575.306	604.795	615.449	285.142	335.952	87.588
50	543	411	399	625	745	705	417	421	250		432	401	511	398	451	470	338	357	307		914	997	1028	884.959	950.591	916.936	576.9	570.68	640.65
100	700	765	758	1214	1021	1232	805	864	870		762	724	632	630	636	615	429	460	502		1428	1775	1524	1256.16	1312.24	1175.35	926.467	919.985	1001.23
NaCl(mM)	KefCWT*				D156N				T127V
5	229	246	252		248	200	232		125.342	135.173	108.15
10	124	273	141		91	168	299		276.335	238.503	115.345
25	324	482	188		226	271	199		546.206	598.517	236.227
50	451	691	362		448	439	334		979.667	917.495	596.077
100	741	1155	846		706	627	463		1575.67	1247.92	949.227
	KefCWT*										D156N										T127V
LiCl(mM)	Sensor 1			Sensor 2			Sensor 3				Sensor 1			Sensor 2			Sensor 3				Sensor 1			Sensor 2			Sensor 3
5	154	270	200	362	275	250	167	152	109		152	163	140	317	313	196	217	313	250		175.579	93.628	81.252	111.759	71.778	50.736	104.398	88.529	191.912
10	273	212	223	265	267	286	210	232	201		209	200	189	256	261	373	347	273	212		121.507	108.232	99.09	67.918	85.889	75.946	70.057	239.327	110.463
25	384	429	417	452	260	219	404	386	405		342	273	283	615	498	477	384	429	417		170.297	149.737	38.122	137.749	133.228	106.407	127.461	126.773	190.845
50	567	593	574	683	748	635	659	621	705		530	516	450	896	929	976	785	763	752		390.771	441.808	453.964	456.193	454.755	409.474	408.955	448.923	560.026
100	974	935	884	1682	1435	1698	1296	1229	1277		799	803	751	2043	2050	2041	1561	1568	1510		1103.45	1045.46	990.981	1164.75	1158.71	1168.93	1056.99	1146.18	944.022
LiCl(mM)	KefCWT*				D156N				T127V
5	208	295.667	142		151	275	260		116.82	78.091	128.28
10	236	272.667	214		199	296	277.333		109.61	76.5843	139.949
25	410	310.333	398		299	530	410		119.385	125.795	148.36
50	578	688	661		498	933	766.667		428.848	440.141	472.635
100	931	1605	1267		784.333	2044	1546.33		1046.63	1164.13	1049
